# Supplementary material for: Improving prediction models with new markers: a comparison of updating strategies
Source: BMC Med Res Methodol. 2016 Sep 27;16:128. doi: 10.1186/s12874-016-0231-2 (PMC5039804; doi:10.1186/s12874-016-0231-2)
Supplement: Additional file 3: — Script 2. R-script containing functions used for running the simulation study. (R 2 kb) [file 12874_2016_231_MOESM3_ESM.r]

model_shrink <- function(coefs, data, vars, outcome){
  data$lp     <- as.matrix(data[, vars]) %*% coefs[-1]
  form        <- as.formula(paste(outcome, '~ lp'))
  fit_recal   <- lrm(form, data = data)
  coefs_recal <- c(fit_recal$coefficients[1], 
                   fit_recal$coefficients[2] * coefs[-1])
  recal_dev   <- fit_recal$deviance[2] # -2 loglikelihood
  
  form      <- as.formula(paste(outcome, '~', paste(vars, collapse = '+')))
  fit_rev   <- lrm(form, data = data)
  coefs_rev <- fit_rev$coefficients
  rev_dev   <- fit_rev$deviance[2]
  
  df        <- length(coefs_rev) - 1
  c_hat     <- max(c((recal_dev - rev_dev) - df, 0))/(recal_dev - rev_dev)
                   
  coefs_shrink <- c_hat * coefs_rev + (1 - c_hat) * coefs_recal
  return(coefs_shrink)
}

fit_LR <- function(coefs, data, prior_vars, new_var, outcome){
  cases <- data[, outcome]==1
  
  form  <- as.formula(paste(new_var, '~', paste(prior_vars, collapse = '+')))
  fit_cases    <- lm(form, data = data[cases, ])
  fit_controls <- lm(form, data = data[!cases, ])
  
  res <- list(coefs = coefs, beta_cases = fit_cases$coefficients, 
              sd_cases = sd(fit_cases$residuals), 
              beta_controls = fit_controls$coefficients, 
              sd_controls = sd(fit_controls$residuals))
  return(res)
}

predict_LR <- function(LR, newdata, new_var, prior_var){
  X        <- as.matrix(cbind(1, newdata[, prior_var]))
  lp_prior <- X %*% LR$coefs
  
  mu1 <- X %*% LR$beta_cases
  mu0 <- X %*% LR$beta_controls
  
  LL1 <- dnorm(newdata[, new_var], mean = mu1, sd = LR$sd_cases, log = TRUE)
  LL0 <- dnorm(newdata[, new_var], mean = mu0, sd = LR$sd_controls, log = TRUE)
  
  lp_update  <- lp_prior + LL1 - LL0
  
  return(lp_update)
}

fit_LR_simple <- function(coefs, data, prior_vars, new_var, outcome){
    
  form  <- as.formula(paste(new_var, '~', paste(prior_vars, collapse = '+'), 
                            '+', outcome))
  fit   <- lm(form, data = data)
    
  res <- list(prior_model = coefs, coefs_LR = fit$coefficients, 
              sd = sd(fit$residuals))
  return(res)
}

predict_LR_simple <- function(LR, newdata, new_var, prior_var){
  X        <- as.matrix(cbind(1, newdata[, prior_var]))
  lp_prior <- X %*% LR$prior_model
  
  mu1 <- cbind(X, 1) %*% LR$coefs_LR
  mu0 <- cbind(X, 0) %*% LR$coefs_LR
  
  LL1 <- dnorm(newdata[, new_var], mean = mu1, sd = LR$sd, log = TRUE)
  LL0 <- dnorm(newdata[, new_var], mean = mu0, sd = LR$sd, log = TRUE)
  
  lp_update  <- lp_prior + LL1 - LL0
  
  return(lp_update)
}
